# Supplementary material for: Development and Evaluation of Five-in-One Vaccine Microneedle Array Patch for Diphtheria, Tetanus, Pertussis, Hepatitis B, and Haemophilus influenzae Type b: Immunological Efficacy and Long-Term Stability
Source: Pharmaceutics. 2024 Dec 23;16(12):1631. doi: 10.3390/pharmaceutics16121631 (PMC11677855; doi:10.3390/pharmaceutics16121631)
Supplement: Supplementary file 1 [file pharmaceutics-16-01631-s001.zip]

Archive with 1 entries (1 files):
- pharmaceutics-3343588-supplementary.pdf
